# Supplementary material for: De Novo Variants Predominate in Autism Spectrum Disorder
Source: Genes (Basel). 2025 Sep 17;16(9):1099. doi: 10.3390/genes16091099 (PMC12470000; doi:10.3390/genes16091099)
Supplement: Supplementary file 1 [file genes-16-01099-s001.zip]

Archive with 1 entries (1 files):
- Boles et al 2025 Genes Table S1.pdf
